# Supplementary material for: Polymorphic Covalent Organic Frameworks: Molecularly Defined Pore Structures and Iodine Adsorption Property
Source: Molecules. 2023 Jan 3;28(1):449. doi: 10.3390/molecules28010449 (PMC9824140; doi:10.3390/molecules28010449)
Supplement: Supplementary file 1 [file molecules-28-00449-s001.zip]

Archive with 1 entries (1 files):
- molecules-2058736-supplementary.pdf
